# Supplementary material for: Regulation of candidalysin underlies Candida albicans persistence in intravascular catheters by modulating NETosis
Source: PLoS Pathog. 2024 Jun 17;20(6):e1012319. doi: 10.1371/journal.ppat.1012319 (PMC11213320; doi:10.1371/journal.ppat.1012319)
Supplement: S1 Data — (XLSX) [file ppat.1012319.s003.xlsx]

## Sheet: Fig 4B
	NTUH001	NTUH005	NTUH016	NTUH019	NTUH037	NTUH042
	652892	64311.8	284347	4584.51	70.52	246538
	18308.2	679019	202.18	1347.62	4969.34	301.08
	28072	31355.1	1174.06	7589.19	1229.3	6517.62
	20751.2	331126	9961.8			787.89
	7494.05	133502	2842.92
		347830
		25463.8
		851940
		394047

## Sheet: Fig 6A_EFG1
	SC5314	NTUH001	NTUH005	NTUH016	NTUH019	NTUH037	NTUH042
	0.812895	1.1622	0.791104	0.101846	0.0602495	0.281052	0.483297
	0.771745	1.29956	0.813311	0.0474034	0.358134	0.116602	0.730186
	0.324917	0.511437	0.424568	0.453681	0.382462	0.43111	0.294015
	0.335788	0.445699	0.313601	0.390471	0.311851	0.507355	0.246574
	0.654982	1.32141	0.846487	1.27094	1.27208	0.979599	1.15771
	0.714207	1.13967	0.811615	1.12194	1.19734	0.936107	1.08834
	0.503536	1.71309	0.808489	0.336364	1.65381	1.86864	0.634663
	0.52274	1.8305	0.739775	0.496629	2.22762	2.28851	0.635966
	0.975312	1.55247	1.63889	1.1992	1.7404	1.44054	1.04302
	2.65291	3.44784	2.66701	2.49884	2.71873	2.5783	2.07165
mean	0.826903	1.44239	0.985485	0.791732	1.19227	1.14278	0.838542
SD	0.674295	0.838193	0.685501	0.746742	0.902471	0.866932	0.536876

## Sheet: Fig 6A_NRG1
	SC5314	NTUH001	NTUH005	NTUH016	NTUH019	NTUH037	NTUH042
	0.0475635	0.437028	0.153781	0.162295	0.0458292	0.131591	0.352672
	0.0837088	0.485705	0.220881	0.0241836	0.180467	0.114416	0.577359
	0.389102	0.581591	0.483753	0.562592	0.148042	0.105957	0.0887268
	0.0317515	0.666636	0.348199	0.51038	0.111705	0.206107	0.0842186
	0.184818	0.29595	0.262132	0.235247	0.580739	0.49635	0.659412
	0.233339	0.268712	0.182666	0.271491	0.54724	0.471931	0.439111
	0.149917	0.39	0.230003	0.102193	1.28597	1.79258	0.154553
	0.172348	0.782959	0.178077	0.168341	0.401938	1.57983	0.182712
	0.456577	0.643894	0.476011	0.374398	0.688949	1.76541	0.494621
	0.559447	1.03376	0.763401	0.526394	0.750045	0.872332	0.615593
mean	0.230857	0.558624	0.32989	0.293751	0.474092	0.753651	0.364898
SD	0.179801	0.235025	0.193069	0.190356	0.381611	0.703969	0.223532

## Sheet: Fig6A_YWP1
	SC5314	NTUH001	NTUH005	NTUH016	NTUH019	NTUH037	NTUH042
	0.0471564	1.22362	0.713001	0.0530676	0.0904976	0.160417	0.319716
	0.134374	0.380354	0.358383	0.015324	0.34584	0.127913	0.376495
	0.070154	0.167275	0.091188	0.0833927	0.0899939	0.0633933	0.0550166
	0.0823479	0.0760372	0.0610369	0.0837275	0.0730404	0.114447	0.0464445
	0.128693	0.24895	0.226531	0.107762	0.295255	0.261929	0.341599
	0.162618	0.268651	0.14185	0.0839765	0.291318	0.25453	0.255409
	0.0852316	0.0423001	0.0496268	0.0415446	1.33417	1.27105	0.141642
	0.0917613	0.379344	0.0807014	0.0672988	0.641498	1.77903	0.125305
	0.155504	0.14387	0.220988	0.0760595	0.31328	0.726715	0.222756
	0.294909	0.1994	0.170094	0.159678	0.224325	0.483377	0.238669
mean	0.125275	0.31298	0.21134	0.0771831	0.369922	0.52428	0.212305
SD	0.070623	0.339348	0.200107	0.0389374	0.377837	0.57602	0.116755

## Sheet: Fig6A_HWP1
	SC5314	NTUH001	NTUH005	NTUH016	NTUH019	NTUH037	NTUH042
	3.71303	2.57997	0.466409	3.53789	0.525891	1.85274	4.26298
	4.7632	3.68178	1.36513	0.554051	1.15947	1.31352	2.27809
	5.667	6.27642	2.31164	3.79851	2.92284	3.64565	2.85957
	6.35631	5.32462	2.29061	3.44009	2.84613	3.46547	2.32399
	3.3836	2.6862	1.6355	2.2369	2.0112	3.2745	1.4345
	3.2734	3.1516	1.4412	2.4	3.0241	3.3392	2.0743
	4.87329	3.62122	1.68492	2.4125	1.417	1.89408	2.50232
	4.66841	3.06517	1.46025	2.67142	2.40328	2.11658	3.02713
	4.25057	5.36548	1.65119	3.01159	2.28252	1.28552	2.88152
	5.67348	8.91354	2.32053	4.05449	4.88633	4.58777	4.46947
mean	4.66223	4.4666	1.66274	2.81174	2.34788	2.6775	2.81139
SD	1.03231	2.00964	0.563641	1.01414	1.21102	1.12587	0.940847

## Sheet: Fig6A_ECE1
	SC5314	NTUH001	NTUH005	NTUH016	NTUH019	NTUH037	NTUH042
	15.0419	3.74106	1.94903	3.6598	6.14809	3.50643	2.76162
	17.3266	3.71615	2.22912	2.68795	6.17485	3.18973	7.63629
	8.72004	3.9329	2.89848	3.81697	3.18598	4.4871	3.6226
	8.27862	3.8143	1.83288	3.70232	3.34643	4.45758	4.08999
	13.9039	4.14522	4.49812	5.11035	6.57701	5.49766	3.04466
	16.6254	5.72658	4.35816	5.69029	5.93274	4.37066	4.40023
	18.5737	10.4812	1.97601	2.92827	1.13124	1.08003	5.52984
	19.0317	6.56796	2.724	5.12086	8.73228	1.92728	4.7501
	28.26	12.2562	5.89985	7.47747	9.33711	0.812293	9.11751
	17.9153	5.91256	4.68677	5.66232	6.66114	4.29815	8.05928
mean	16.3677	6.02941	3.30524	4.58566	5.72269	3.36269	5.30121
SD	5.66195	3.0263	1.43788	1.48625	2.52377	1.58949	2.22655

## Sheet: Fig 6B_EFG1
	SC5314	NTUH001	NTUH005	NTUH016	NTUH019	NTUH037	NTUH042
	2.73815	0.77461	1.79623	1.42565	1.25876	0.594445	0.561364
	1.45063	1.42224	0.79183	0.429806	1.50041	0.921179	1.24758
	0.903334	1.07223	1.14505	0.67673	1.04285	0.767409	0.920501
	0.910662	1.45921	1.19907	0.535984	0.750113	0.548549	0.587871
	1.06147	0.95975	0.716695	0.219132	0.842346	0.760558	0.705574
	0.754035	0.960827	0.917763	0.264383	0.544761	1.13476	0.701008
mean	1.30305	1.10815	1.09444	0.591947	0.989872	0.787817	0.787316
SD	0.74227	0.275015	0.392809	0.442258	0.350178	0.216314	0.258666

## Sheet: Fig 6B_NRG1
	SC5314	NTUH001	NTUH005	NTUH016	NTUH019	NTUH037	NTUH042
	0.521916	0.134032	0.402818	0.444083	1.56495	0.191368	0.0955846
	0.542146	0.315729	0.211154	0.176941	0.268307	0.17792	0.885955
	0.237891	1.43988	1.07873	0.25046	0.876013	0.161158	0.168177
	0.207158	2.08407	0.624274	0.320019	0.610121	0.263202	0.322954
	0.273031	0.695912	0.245357	0.322194	0.544136	0.255966	0.219168
	0.570834	0.407875	1.82479	0.465539	0.352805	0.528569	0.232126
mean	0.392163	0.846249	0.731187	0.329873	0.702722	0.263031	0.320661
SD	0.169395	0.760009	0.623294	0.110725	0.472937	0.136615	0.286919

## Sheet: Fig6B_YWP1
	SC5314	NTUH001	NTUH005	NTUH016	NTUH019	NTUH037	NTUH042
	0.593947	0.106083	0.744155	0.400922	1.23368	0.095905	0.0772552
	0.595054	0.264985	0.229958	0.181377	0.516583	0.112457	0.539341
	0.0868053	1.08783	1.13627	0.132914	0.637785	0.156587	0.127853
	0.186117	0.711134	0.519954	0.129001	0.140247	0.0849307	0.109554
	0.217758	0.33316	0.21134	0.135178	0.138211	0.0936547	0.125596
	0.201438	0.21814	0.686294	0.110112	0.129215	0.233377	0.139108
mean	0.31352	0.453556	0.587995	0.181584	0.465954	0.129485	0.186451
SD	0.22238	0.372791	0.349097	0.110004	0.43552	0.0569466	0.17421

## Sheet: Fig6B_HWP1
	SC5314	NTUH001	NTUH005	NTUH016	NTUH019	NTUH037	NTUH042
	4.45805	3.8819	0.435557	3.07593	2.1912	0.349397	0.329943
	3.52217	1.50342	0.807861	0.875764	0.382285	1.12923	0.932601
	5.71257	2.22341	1.6024	0.394564	0.932347	1.32797	0.569723
	2.47027	1.66849	0.847431	3.66864	0.981713	2.31536	0.645856
	3.38629	1.52797	0.77701	0.485636	1.10591	1.8982	0.93288
	1.65208	2.58544	0.919871	0.328435	2.94542	0.971116	0.923132
mean	3.53357	2.23177	0.898356	1.47149	1.42315	1.33188	0.722356
SD	1.43493	0.915556	0.383624	1.49632	0.951526	0.69634	0.249788

[truncated: 16 more sheets: Fig6B_ECE1, Fig 7B, Fig 7C, Fig 7D, Fig 7E, Fig 8B, Fig 8C, Fig 8D, Fig 8E, Fig S1A HGC1, Fig S1A ALS3, Fig S1B HGC1, Fig S1B ALS3, Fig S1C, Fig S2B, Fig S2C]
